# Supplementary material for: In Vitro Anti-Hepatitis B Virus Activity of Hydroxytyrosol from Lindernia ruellioides
Source: Molecules. 2025 May 6;30(9):2063. doi: 10.3390/molecules30092063 (PMC12073499; doi:10.3390/molecules30092063)
Supplement: Supplementary file 1 [file molecules-30-02063-s001.zip]

Archive with 1 entries (1 files):
- molecules-3541958-supplementary.pdf
